# Supplementary material for: An intranasal live-attenuated SARS-CoV-2 vaccine limits virus transmission
Source: Nat Commun. 2024 Feb 2;15:995. doi: 10.1038/s41467-024-45348-2 (PMC10837132; doi:10.1038/s41467-024-45348-2)
Supplement: Supplementary file 4 — Source Data [file 41467_2024_45348_MOESM4_ESM.xlsx]

## Sheet: Figure 1
	Fig. 1a	graphic
	Fig. 1b	body weight change	dpc	sCPD9-∆FCS						mRNA						mock						shedder to sCPD9-∆FCS			shedder to mRNA			shedder to mock
		of B.1 shedders and	0	0	0	0	0	0	0	0	0	0	0	0	0	0	0	0	0	0	0	-1.8	-2.35	-1.48	-2.35	-3.15	-1.23	-1.25	-1.52	-1.69
		vaccinated contacts	1	-0.43	-0.18	-0.74	0.74	0.63	-1.14	-0.7	0	0.84	1.69	-0.47	0.1	0.72	-1.87	0.35	-2.32	-2.44	-2.57	-6.49	-5.63	-4.36	-6.61	-7.59	-5.03	-5.02	-5.32	-7.11
			2	1.54	0.96	-1.47	1.59	2.17	0.76	0	-1.25	-0.08	-1.12	2.24	1.92	-0.24	-2.85	1.58	-0.83	-1.69	-2.82	-9.38	-8.66	-6.4	-9.86	-9.25	-5.73	-8.53	-8.36	-9.48
			3	0.6	1.66	0.64	3.28	3.26	1.62	-3.12	-3.41	-1.18	0.56	1.4	0.38	-3.46	-5.25	-0.44	-2.04	-4.6	-5.47	-13.71	-10.42	-8.26	-12.85	-13.6	-9.61	-11.62	-10.64	-11.68
			4	2.05	3.15	0.55	3.7	4.89	3.14	-2.19	-2.49	-3.12	0.28	0	1.34	-4.75	-7.3	-2.1	-3.71	-5.53	-4.28	-15.42	-12.02	-9.74	-14.3	-15.73	-11.82	-14.88	-11.82	-13.03
			5	3.03	4.29	2.02	5.71	6.61	4.66	-0.62	-1	-2.87	1.87	1.21	1.54	-5.79	-8.01	-2.45	-5.84	-6.47	-6.16	-17.22	-14.87	-10.48	-17.1	-18.87	-13.49	-18.48	-13.68	-15.48
			6	4.02	5.87	2.76	6.66	6.52	4.85	1.17	-0.25	-0.76	3.28	1.77	1.15	-7.72	-9.43	-4.82	-7.14	-6.75	-8.55	-15.51	-15.63	-9.74	-16.38	-17.95	-14.81	-19.82	-13.43	-16.41
	Fig. 1c	body weight change	dpc	sCPD9-∆FCS						mRNA						mock						shedder to sCPD9-∆FCS			shedder to mRNA			shedder to mock
		of BA.5 shedders and	0	0	0	0	0	0	0	0	0	0	0	0	0	0	0	0	0	0	0	-1.54	0	-0.29	-1.77	-1.24	-0.1	-0.98	-1.46	-1.54
		vaccinated contacts	1	0.27	3.32	-0.16	-0.67	1.47	0.87	1.62	0.18	0.5	1.47	2.55	-0.46	-0.71	-2.09	-0.77	0.64	0.27	-1.88	-4.25	-2.38	-3.89	-5.75	-3.65	-3.42	-3.19	-3.7	-4.25
			2	2.26	3.32	0.24	0.86	3.04	2.53	1.79	1.19	1	1.99	1.96	-0.28	-0.18	-0.95	-0.19	0.96	1.44	-0.77	-6.68	-2.47	-3.89	-10.08	-4.89	-5.42	-5.41	-6.36	-3.35
			3	4.06	3.92	2.13	2.59	3.62	1.31	1.37	1.01	1.3	1.21	0.94	0.46	-0.71	0.48	-0.48	0.43	2.71	0	-9.76	-6.18	-7.68	-13.44	-6.97	-8.65	-5.68	-9.03	-2.53
			4	6.86	4.73	1.42	3.16	3.82	4.88	3.84	3.67	1.6	2.77	2.21	1.29	-0.36	0.76	-0.38	1.81	2.89	-0.26	-11.74	-8.17	-8.75	-14.24	-8.54	-10.17	-4.61	-10.06	-1.18
			5	4.06	5.03	1.58	5.18	2.74	5.75	4.18	3.67	3.01	4.07	3.23	1.48	0.71	1.71	-0.19	4.36	3.52	-1.28	-12.1	-7.51	-6.23	-13.88	-4.56	-12.83	-3.9	-7.65	-0.63
			6	6.64	7.04	0.87	2.59	4.21	4.27	3.59	1.74	2.21	3.38	2.55	0.37	-0.27	0.1	0.1	3.83	0.99	-0.34	-10.39	-8.27	-4.18	-10.79	-4.98	-9.6	-2.84	-6.88	1.72
	Fig. 1d	log (gRNA/oral swab)	dpc	sCPD9-∆FCS						mRNA						mock						shedder to sCPD9-∆FCS			shedder to mRNA			shedder to mock
		of B.1 shedders and	0	59.6	1	1	1	1	1	1	32.6	23.8	1	1	1	11.6	1	4.24	46.1	47.2	2.1	407000	476000	140000	937000	57100	93200	550000	123000	377000
		vaccinated contacts	1	992	39.8	133	281	877	271	1920	580	1140	2000	1660	626	4840	1680	1330	31700	2280	1300	44100	146000	88200	48100	158000	118000	163000	36600	379000
			2	124	49.8	87.5	60.3	38.7	39.5	79600	28400	9720	22500	50500	30400	1270000	76900	183000	195000	183000	242000	40700	80800	20700	24800	20500	58500	136000	36500	34200
			3	12.9	30.9	31.8	13.7	37.2	45.9	22600	2350	20400	29800	3080	32600	68200	92400	85300	98400	19200	29300	18100	14500	1630	8290	22500	53200	79500	3940	4480
			4	38.6	37.3	21.5	52.5	96.7	65.4	20100	422	14400	17600	9310	9960	30200	217000	15800	21900	6990	45200	2740	11600	6930	8020	6970	2190	2240	9200	3990
			5	62.2	43.9	53	50.8	33.7	29.1	13000	1430	13000	1180	12800	436	125000	14200	84700	19400	3590	26900	1330	2940	306	1740	2790	102000	4880	4250	413
			6	4.38	2.9	122	16.9	5.05	353	2510	175	16500	3260	25400	4060	7960	781	19900	3470	1370	258000	125	16500	10500	602	2720	4100	2280	23300	18400
	Fig. 1e	log (gRNA/oral swab)	dpc	sCPD9-∆FCS						mRNA						mock						shedder to sCPD9-∆FCS			shedder to mRNA			shedder to mock
		of BA.5 shedders and	0	1	1	1	8.3	2.53	3.9	1	1	1	1	7.89	1	9.38	12.1	26.9	19.5	1	9.2	130000	13800	10600	58200	6420	13700	34500	40400	25800
		vaccinated contacts	1	36.8	228	263	1190	2.85	109	1010	373	171	197	180	604	12.6	43	309	37.7	23.1	422	124000	58300	7350	544000	11200	26200	102000	84500	142000
			2	136	13.7	9.07	3.53	139	1	3440	2030	146	889	48	202	3630	453	562	160	728	621	4480	7220	31600	23000	968	1800	35100	24100	16700
			3	6.39	11	16.9	10.6	1	1	21300	6880	1060	2380	748	3850	34600	3170	686	21900	737	2990	708	127	529	7880	6510	203	5410	270	517
			4	478	443	9.45	3.71	113	80.5	8990	7460	1580	8000	6250	19700	20400	11700	4980	19900	9620	20200	68.1	474	156	317	1300	4110	4500	875	311
			5	39.5	25.4	5.02	1	4.89	1	4610	11500	13000	3720	7960	21800	2070	70400	20100	11200	1	16800	113	326	550	88.4	11.1	9110	613	4520	806
			6	103	1	160	1	184	98.7	1880	1240	5480	128	448	4120	13400	11200	58.4	914	14200	32100	611	254	168	575	17.4	5530	242	21.1	189
	Fig. 1f	log (gRNA/oropharyngeal swab)	dpc	sCPD9-∆FCS						mRNA						mock						shedder to sCPD9-∆FCS			shedder to mRNA			shedder to mock
			6	202	12.6	151	43.5	35.6	24.2	23000	9980	383000	2140	65400	34500	180000	41500	33900	477000	87100	21900	24700	61400	104000	53900	175000	29000	2670	89600	236000
		log (gRNA/2.5mg lung tissue)	dpc	sCPD9-∆FCS						mRNA						mock						shedder to sCPD9-∆FCS			shedder to mRNA			shedder to mock
			6	3.54	1	1	2.35	1	4.51	7340	1830	5170	54.3	1120	176000	1300000	827000	1100000	1050000	1520000	3100000	82400	497000	25100	63200	551000	781	60300	30400	114000
		log (FFU/50mg lung tissue)	dpc	sCPD9-∆FCS						mRNA						mock						shedder to sCPD9-∆FCS			shedder to mRNA			shedder to mock
			6	1	1	1	1	1	1	1	1	1	1	1	1	2000	6000	4000	2000	20000	10000	1	1	1	1	1	1	100	1	1
	Fig. 1g	log (gRNA/oropharyngeal swab)	dpc	sCPD9-∆FCS						mRNA						mock						shedder to sCPD9-∆FCS			shedder to mRNA			shedder to mock
			6	9.66	5.67	6.42	31.1	328	183	2730	80000	113000	7700	45800	37200	20900	70500	2720	2350	129000	279000	25100	3590	3470	45300	2000	6790	38600	35.2	18800
		log (gRNA/2.5mg lung tissue)	dpc	sCPD9-∆FCS						mRNA						mock						shedder to sCPD9-∆FCS			shedder to mRNA			shedder to mock
			6	1	5.13	0.246	2.16	4.76	1	14300	433	9.87	36.9	10100	13900	36300	280000	3150	24800	1460	188	7580	11800	10500	10100	13300	15000	258	6460	1030
		log (FFU/50mg lung tissue)	dpc	sCPD9-∆FCS						mRNA						mock						shedder to sCPD9-∆FCS			shedder to mRNA			shedder to mock
			6	1	1	1	1	1	1	1	100	1	1	1	500	100	1	1	4000	500	1	1	1	1	1	1	1	1	1	1

## Sheet: Figure 2
	Fig. 2a	log (sgRNA/oral swab)	dpc	sCPD9-∆FCS						mRNA						mock						shedder to sCPD9-∆FCS			shedder to mRNA			shedder to mock
			0	1	1	1	1	1	1	1	1	1	1	1	1	1	1	1	1	1	1	3170	4300	1650	6990	561	1020	5900	2040	4560
			1	1	1	1	1	1	1	15.8	4.54	1	29.6	1	4.17	71.5	23.5	15.1	229	13.6	4.63	727	2740	983	877	4620	2370	6160	272	3420
			2	1	2.46	4.27	1	1	1	1460	522	141	333	550	384	12400	587	2710	2020	1460	3280	699	1770	779	452	340	478	1210	405	503
			3	1	1	1	1	1	1	301	25	209	294	27.7	629	627	797	2140	1140	243	466	270	207	11.3	85.5	130	770	587	13.5	37.2
			4	1	1	1	1	1	1	289	6.54	292	234	269	159	655	4480	372	467	137	961	16.7	232	24.8	164	111	30.3	16.9	108	36
			5	1	1	1	1	1	1	125	20.1	303	18.9	281	15.2	2160	260	1200	209	73.4	645	6.31	29.2	6.3	18.4	34	2230	83.1	48	12
			6	1	1	1	1	1	4.54	19.9	1	147	18.9	182	77.6	70.7	10.8	559	16.1	14.8	1850	3.51	73.9	69.8	5.72	16.6	39.3	24.9	240	149
	Fig. 2b	log (sgRNA/oral swab)	dpc	sCPD9-∆FCS						mRNA						mock						shedder to sCPD9-∆FCS			shedder to mRNA			shedder to mock
			0	1	1	1	1	1	1	1	1	1	1	1	1	1	1	1	1	1	1	1250	83.8	82.9	447	65.1	161	347	402	247
			1	1	1	1	22.8	1	1	3.3	4.77	3.49	1	1	2.9	1	1	5.19	1	1	8.25	3020	1610	149	14900	492	620	1900	1180	2660
			2	2.97	1	1	1	3.57	1	8.97	22.2	4.66	12.8	1	3.32	17.1	9.52	6.49	3.05	8.66	6.23	91.4	157	938	521	8.52	15	782	358	404
			3	1	1	1	1	1	1	362	113	9.78	26.7	12.3	86.1	324	24.2	3.66	335	5.7	17.8	6.03	1	8.42	97.2	63.8	1	92.2	6.2	2.12
			4	1	1	1	1	1	1	149	146	25.8	94	132	368	254	165	94.6	473	161	572	1	3.81	1	5.46	30.7	54	73.1	26.1	3.74
			5	1	1	1	1	1	1	94.9	290	344	87.5	225	497	58.5	1420	316	283	1	387	3.55	7.52	13.1	7.31	1	244	12	132	13.2
			6	1	1	1	1	1	1	13.1	13.5	74.4	4.68	5.16	73.3	140	126	1	14.4	139	530	4.96	1	4.19	10.5	1	58.3	7.34	1	5.82

## Sheet: Figure 3
	Fig. 3a	lung scans		raw material will be made available upon request
	Fig. 3b	lung scans		raw material will be made available upon request
	Fig. 3c	consolidated lung area (%)	dpc	sCPD9-∆FCS (B.1)						mRNA (B.1)						mock (B.1)						shedder to sCPD9-∆FCS (B.1)			shedder to mRNA (B.1)			shedder to mock (B.1)			sCPD9-∆FCS (BA.5)						mRNA (BA.5)						mock (BA.5)						shedder to sCPD9-∆FCS (BA.5)
			6	0	5	0	0	0	0	0	5	10	2.5	15	2.5	15	2.5	15	15	10	5	40	70	50	70	80	80	70	40	50	0	0	0	0	5	0	0	0	0	0	0	0	2.5	0	0	0	5	0	75
	Fig. 3d	inflammation score	dpc	sCPD9-∆FCS (B.1)						mRNA (B.1)						mock (B.1)						shedder to sCPD9-∆FCS (B.1)			shedder to mRNA (B.1)			shedder to mock (B.1)			sCPD9-∆FCS (BA.5)						mRNA (BA.5)						mock (BA.5)						shedder to sCPD9-∆FCS (BA.5)
			6	0.166667	0.166667	0.222222	0.333333	0.0555556	0.166667	0.666667	1.05556	1.16667	0.333333	0.888889	0.444444	2	1.5	1.72222	1.77778	2.16667	1.05556	1.88889	1.77778	1.88889	1.94444	1.88889	1.94444	1.83333	2.05556	2	0.166667	0.222222	0.111111	0.277778	0.611111	0.166667	0.166667	0.277778	0.388889	0.444444	0.222222	0.222222	0.722222	0.333333	0.388889	0.277778	0.611111	0.5	1.83333
	Fig. 3e	immune cell influx score	dpc	sCPD9-∆FCS (B.1)						mRNA (B.1)						mock (B.1)						shedder to sCPD9-∆FCS (B.1)			shedder to mRNA (B.1)			shedder to mock (B.1)			sCPD9-∆FCS (BA.5)						mRNA (BA.5)						mock (BA.5)						shedder to sCPD9-∆FCS (BA.5)
			6	0.25	0.25	0.375	0.5	0.125	0.25	0.875	1.25	1.25	0.5	1	0.5	2.375	2.125	2.25	2.375	2.5	1.5	2.125	2	2	2	2	2	2	2.375	2.375	0.25	0.375	0.125	0.375	0.75	0.25	0.25	0.25	0.625	0.625	0.375	0.25	1.125	0.5	0.625	0.5	0.875	0.75	2
	Fig. 3f	edema score	dpc	sCPD9-∆FCS (B.1)						mRNA (B.1)						mock (B.1)						shedder to sCPD9-∆FCS (B.1)			shedder to mRNA (B.1)			shedder to mock (B.1)			sCPD9-∆FCS (BA.5)						mRNA (BA.5)						mock (BA.5)						shedder to sCPD9-∆FCS (BA.5)
			6	0.25	0.5	0.5	0	0.25	0.5	0.25	0	0	0.25	0.25	0.5	3	2.25	2.25	2.5	2.75	2.25	1	2.25	1.5	2	2.5	1.75	1.75	2.5	2.75	0.25	0.5	0.25	0.5	0.25	0.5	0	0.5	0	0.25	0.25	0	1	0.75	0	0.25	0.5	0	1.25
[truncated: 8 more columns]

## Sheet: Figure 4
	Fig. 4a	serum dilution		B.1							BA.5							Delta							BA.1
				B.1			BA.5				B.1			BA.5				B.1			BA.5				B.1			BA.5
				sCPD9-∆FCS	mRNA	mock	sCPD9-∆FCS	mRNA	mock		sCPD9-∆FCS	mRNA	mock	sCPD9-∆FCS	mRNA	mock		sCPD9-∆FCS	mRNA	mock	sCPD9-∆FCS	mRNA	mock		sCPD9-∆FCS	mRNA	mock	sCPD9-∆FCS	mRNA	mock
				1024	1024	512	512	16	4		128	4	4	32	128	128		512	256	256	512	16	4		64	4	4	8	4	4
				512	2048	512	2048	8	4		8	8	4	256	64	256		256	256	256	1024	16	32		8	4	4	64	4	4
				512	512	256	256	8	4		32	4	4	16	4	256		256	512	128	256	8	4		32	4	4	8	4	4
				2048	256	256	512	256	4		128	64	4	128	32	256		512	256	256	512	128	4		64	64	4	32	8	4
				256	256	256	256	16	4		4	4	4	8	32	128		256	512	256	256	16	4		32	4	4	32	4	4
				1024	256	256	256	32	4		128	32	8	64	16	4		512	256	256	256	32	4		64	32	8	32	4	4
	Fig. 4b	optical density (OD)		B.1 spike							BA.5 spike							Nucleocapsid							ORF3a
		IgG		B.1			BA.5				B.1			BA.5				B.1			BA.5				B.1			BA.5
				sCPD9-∆FCS	mRNA	mock	sCPD9-∆FCS	mRNA	mock		sCPD9-∆FCS	mRNA	mock	sCPD9-∆FCS	mRNA	mock		sCPD9-∆FCS	mRNA	mock	sCPD9-∆FCS	mRNA	mock		sCPD9-∆FCS	mRNA	mock	sCPD9-∆FCS	mRNA	mock
				2.39315	2.583	1.9569	2.297	2.3511	0		2.30288	2.56343	1.26778	2.20023	2.22558	1.31928		0.8033	0.2197	0.0643	0.7732	0.0084	0.0047		1.67977	0.0516667	0.0387167	0.374067	-0.00733333	0.00186667
				2.3864	2.473	1.7194	2.29585	2.4013	0		2.16703	2.43703	1.37483	2.25813	2.14703	0.432583		0.4654	0.1025	0.0617	0.518	0.0063	0		0.579417	0.0229667	0.0437667	1.38797	0.0105167	0.0198167
				2.2999	2.53735	1.4694	2.37355	2.43305	0		2.15908	2.42498	0.836283	2.13058	2.29893	0.536783		1.0466	0.045	0.0146	0.2039	0.0333	0		0.803567	0.0348167	0.0117167	0.272767	0.0354667	0.0632667
				2.27185	2.53955	1.50105	2.26965	2.49175	0		2.12338	2.54233	1.02608	2.05883	2.53003	0.245033		0.332	0.0951	0.1606	0.5758	0.0346	0		0.670017	0	0.0251667	0.212967	0.00401667	0.00211667
				2.26385	2.62335	1.6946	2.20385	2.26515	0		2.16218	2.42173	1.82338	2.04528	2.11293	0.0809833		0.8994	0	0.1183	0.5857	0	0		0.248817	0.0288667	0.195867	0.0801167	0.508317	0.112467
				2.3069	2.45365	1.6008	2.12735	2.29445	0		2.30593	2.28248	0.763733	2.02888	2.25328	0.0105833		0.5227	0.0357	0.1632	0.2939	0.0009	0		0.534817	0.0471167	0.0261667	0.506167	0.00491667	0.201567
	Fig. 4c	optical density (OD)		B.1 spike							BA.5 spike
		IgA		B.1			BA.5				B.1			BA.5
				sCPD9-∆FCS	mRNA	mock	sCPD9-∆FCS	mRNA	mock		sCPD9-∆FCS	mRNA	mock	sCPD9-∆FCS	mRNA	mock
				3.03783	0.742033	0.0123833	1.65718	0.176183	-0.0273667		2.75377	0.505217	-0.00903333	1.08717	0.150417	-0.0214833
				1.69693	2.65553	0.266233	2.70743	0.429983	-0.0318167		1.19732	1.58162	0.0352167	2.09967	0.332567	-0.0180833
				1.36743	0.957083	0.103533	2.44968	0.100033	0.0416833		0.871167	0.756167	0.0209667	1.81762	0.0571167	0.106167
				2.19813	1.29738	-0.00466667	2.29963	0.443633	-0.0078167		1.65972	0.856567	-0.0278833	1.70482	0.325317	0.121917
				1.65568	0.959133	-0.00426667	2.95398	0.0870333	-0.0310167		1.15612	0.708017	-0.0271833	2.56617	0.0633167	-0.0092833
				1.21523	2.90638	0.616983	1.70138	0.302383	-0.0162667		0.803617	2.63497	0.0626667	1.14812	0.224467	-0.0093333
	Fig. 4d	histopathological scoring		IHC score nasal epithelium							Inflammation score
				B.1			BA.5				B.1			BA.5
				sCPD9-∆FCS	mRNA	mock	sCPD9-∆FCS	mRNA	mock		sCPD9-∆FCS	mRNA	mock	sCPD9-∆FCS	mRNA	mock
				0	1	0.5	0	2	2		0	1.5	1.5	0	1.08333	1.66667
				0	4	4	0	4	4		0	1.5	1.41667	0	1.08333	1.91667
				0	2	2	0	4	3		0.0833333	1.25	1.75	0	0.666667	0.583333
				0	0.5	4	0	4	3		0	1.41667	2.25	0.0833333	0.25	0.583333
				0	2	1	0	3	4		0.0833333	1.25	1.66667	0	0.666667	1.66667
				0	4	4	0	4	4		0	1	2	0	0.25	1.08333
	Fig. 4e	Immunohistochemistry		Raw data will be made available upon request
	Fig. 4f	Immunohistochemistry		Raw data will be made available upon request

## Sheet: Figure 5
	Fig. 5a	graphic
	Fig. 5b	body weight change	dpc	sCPD9-∆FCS contacts						mRNA contacts						mock contacts						sCPD9-∆FCS			mRNA			mock
			0	0	0	0	0	0	0	0	0	0	0	0	0	0	0	0	0	0	0	0	0	0	0	0	0	0	0	0
			1	-1.15	2.61	3.01	2.31	3.11	2.99	1.53	-0.18	1.88	-0.64	3.36	1.41	1.6	2.4	1.05	-0.17	1.67	3.07	3.42	2.69	3.24	-1.65	-2.37	-0.46	-3.57	-3.92	-2.19
			2	-1.38	3.82	5.65	4.32	4.79	4.9	1.79	1.6	2.65	0.73	3	3.28	1.32	1.92	2.11	-0.34	0.7	1.71	4.32	3.45	3.99	0	-3.42	1.66	-5.87	-7.33	-3.93
			3	-2	4	6.56	5.67	4.11	5.63	2.9	0.53	2.99	-0.18	4.06	0.94	0.56	0.77	0.65	-1.42	-0.09	-0.85	4.62	6.31	7.07	1.57	-2.94	2.68	-7.33	-9.38	-4.31
			4	-2.08	5.21	5.74	5.09	6.38	6.44	4.01	-3.38	2.31	-0.37	4.42	0.39	-0.19	-0.38	1.46	-2.93	-2.28	-0.77	4.72	5.89	7.49	2.89	-2.94	3.51	-9.26	-11.51	-5.9
			5	-1.46	6.24	8.2	7.3	7.47	8.26	1.45	-4.36	0.94	0.18	5.48	-0.08	-1.22	-2.11	-0.4	-6.03	-4.21	-3.33	5.23	6.56	10.07	4.21	-0.28	5.17	-11.18	-13.98	-6.66
			6	-1.15	9.12	8.3	7.2	6.38	8.35	1.28	-4.53	-0.51	-1.65	3.27	-3.98	0.28	-4.7	-1.21	-8.54	-5.78	-7.77	5.83	7.91	10.15	3.88	0.47	4.98	-9.26	-15.6	-4.84
	Fig. 5c	log (gRNA/oral swab)	dpc	sCPD9-∆FCS contacts						mRNA contacts						mock contacts						sCPD9-∆FCS			mRNA			mock
			0	1	1	3.67	5.78	1.47	1	1	1	4.13	4.75	1	1	1	1	1.09	37	1	1	193	72.9	164	99400	885000	91300	97200	229000	118000
			1	1	2.71	1	1	1.39	1	27.6	81.2	6350	102	192	152	14900	4400	7090	17700	3880	9640	1.99	11.4	1	25500	8130	32100	848000	238000	87800
			2	4.32	7.68	1.82	1	1	1	55	251	104000	387000	309	97400	237000	312000	115000	182000	197000	459000	9.22	5.02	1	54500	7110	2370	72100	6640	55000
			3	10.6	43.6	11.8	7.64	52.2	32.8	194	91700	68600	100000	129	238000	69100	504000	70300	191000	141000	276000	6.42	12.6	10.3	2390	712	394	5930	52900	36800
			4	9.11	7.43	6.93	4.97	1	7.19	277000	179000	11100	9680	351000	40100	7760	21600	11600	26000	2640	79000	5.63	3.11	8.01	3540	3000	1010	5200	5340	3950
			5	20.4	56.4	41.1	8.64	10.9	66.3	29700	18400	21300	1260	28800	20900	37900	8700	27100	20300	5840	12900	190	50.5	114	109	155	404	1230	1750	3000
			6	6.24	3.61	1	2.56	8.2	2.8	7800	25000	660	9580	36900	14100	5730	9330	14700	560	1830	1680	1	12.9	5.84	341	76.7	41.6	834	1210	754
	Fig. 5d	log (sgRNA/oral swab)	dpc	sCPD9-∆FCS contacts						mRNA contacts						mock contacts						sCPD9-∆FCS			mRNA			mock
			0	1	1	1	1	1	1	1	1	1	1	1	1	1	1	1	1	1	1	6.87	2.56	3.88	1790	19700	1480	3120	3890	2450
			1	1	1	1	1	1	1	5.66	1	50.8	1	3.68	5.48	267	87.3	54.9	248	70.9	177	1	2.87	1	483	136	823	18800	5630	1500
			2	1	1	1	1	1	1	1	6.8	2120	4410	6.55	1290	4250	6240	1600	3210	4020	8970	1	1	1	898	150	159	1690	93.2	728
			3	1	1	1	1	1	1	1	1300	995	1150	3.85	3570	1950	14300	1980	7940	4450	8560	1	1	1	36.7	9.04	7.47	109	2180	970
			4	1	1	1	1	1	1	9390	4550	217	158	9070	1280	133	824	389	770	78.8	1460	1	1	1	69.2	41.5	23.1	94.5	135	74.2
			5	1	1	1	1	1	3.2	1000	201	494	17.9	715	546	516	184	336	225	36.9	101	8.13	1	3.45	8.05	3.53	11.4	12.3	25.3	120
			6	1	1	1	1	1	1	154	390	10.1	144	701	255	80.2	161	263	26.2	43.5	79.8	1	1	1	4.54	1	1	22	29.1	33.2
	Fig. 5e	log (gRNA/oropharyngeal swab)	dpc	sCPD9-∆FCS contacts						mRNA contacts						mock contacts						sCPD9-∆FCS			mRNA			mock
			6	9.47	1.36	1.42	3.09	4.73	3.76	498000	807000	46400	148000	300000	676000	35200	229000	359000	181000	59900	878000	3.02	2.79	7.27	56.6	197	289	3130	78400	83500
		log (gRNA/2.5mg lung tissue)	dpc	sCPD9-∆FCS contacts						mRNA contacts						mock contacts						sCPD9-∆FCS			mRNA			mock
			6	1	1	1	1	1	1	1180000	10300000	687000	860000	5080000	22400000	45700	234000	180000	930000	374000	1250000	3.4	1	1	72.4	643	657	11700	29500	5430
		log (FFU/50mg lung tissue)	dpc	sCPD9-∆FCS contacts						mRNA contacts						mock contacts						sCPD9-∆FCS			mRNA			mock
			6	1	1	1	1	1	1	3000	60000	1000	500	200000	100000	100	600	100	1000	200	500	1	1	1	1	1	1	1	1	1
	Fig. 5f	consolidated lung area	dpc	sCPD9-∆FCS contacts						mRNA contacts						mock contacts						sCPD9-∆FCS			mRNA			mock
			6	0	0	0	0	0	0	15	5	15	20	0	15	25	15	20	15	10	15	0	0	0	0	10	0	15	45	20
		inflammation score	dpc	sCPD9-∆FCS contacts						mRNA contacts						mock contacts						sCPD9-∆FCS			mRNA			mock
			6	0.388889	0.277778	0.166667	0.277778	0.611111	0.277778	2	1.94444	1.72222	2.27778	1.38889	1.72222	1.83333	2	2.05556	1.88889	1.83333	2.05556	0.277778	0.333333	0.388889	0.555556	1.55556	0.222222	1.66667	1.72222	1.66667
		immune cell influx score	dpc	sCPD9-∆FCS contacts						mRNA contacts						mock contacts						sCPD9-∆FCS			mRNA			mock
			6	0.625	0.375	0.25	0.375	1	0.375	2.125	2.125	2.125	2.25	1	2	2.375	2.625	2.625	2.25	2.125	2.5	0.25	0.5	0.5	0.625	2	0.25	1.875	1.75	1.875
		edema score	dpc	sCPD9-∆FCS contacts						mRNA contacts						mock contacts						sCPD9-∆FCS			mRNA			mock
			6	0.25	0.25	0.25	0	0	0.5	1.25	1	2	1.5	0.75	1.5	2	2.5	2.5	2.25	2.25	2	0.25	0	0.25	0.5	1	0.5	1.75	2	2.25

## Sheet: Figure 6
	Fig. 6	lung scans		raw material will be made available upon request

## Sheet: Figure 7
	Fig. 7a	body weight change	dpc	sCPD9-∆FCS contacts						mRNA contacts						mock contacts						sCPD9-∆FCS			mRNA			mock
			0	0	0	0	0	0	0	0	0	0	0	0	0	0	0	0	0	0	0	0	0	0	0	0	0	0	0	0
			1	0.32	0.32	0.43	1.09	3.56	1.62	1.12	0.66	1.62	0.64	0.45	1.81	0.09	0.89	0.17	1.45	1.5	2.83	1.16	2.8	0.41	-2.23	-3.3	-2.34	0.35	-0.97	0
			2	1.51	1.81	3.81	5.38	4.49	2.02	2.58	2.08	2.27	1.74	-0.36	1.63	-0.53	2.33	0.6	1	1.87	4.97	-0.18	4.42	0.82	-1.4	-4.71	-2.86	1.23	-0.9	0.87
			3	1.67	2.21	2.34	4.2	5.15	3.88	2.24	2.84	3.17	1.37	1.27	2.32	0.96	3.49	1.37	0.36	1.31	2.83	2.14	4.76	1.23	-1.24	-5.56	-3.13	2.98	0.15	-0.56
			4	1.59	2.6	4.94	4.56	5.34	4.93	2.93	3.41	4.22	4.03	2.44	3.53	0.88	4.56	1.54	1.27	2.43	2.31	3.74	5.78	1.4	-0.33	-4.43	-2.17	4.12	0.9	0.4
			5	2.87	4.1	5.28	6.93	7.49	5.25	2.84	3.88	3.98	2.74	1.72	4.73	0.18	4.38	1.8	2.27	2.53	3.68	4.81	5.52	2.55	2.48	-1.7	0.35	5.95	1.72	2.62
			6	3.03	5.2	5.8	5.38	6.27	3.55	4.3	3.97	5.44	0.82	2.35	5.07	0.35	4.47	2.57	0.91	2.34	4.37	4.37	5.69	2.05	1.57	-1.04	-0.26	4.38	3.52	2.06
	Fig. 7b	log (gRNA/oral swab)	dpc	sCPD9-∆FCS contacts						mRNA contacts						mock contacts						sCPD9-∆FCS			mRNA			mock
			0	2.78	4.28	1.77	2.45	1.86	4.33	1	1	1	1	1.13	2.75	1.71	1	1	1	1	2.86	40300	28200	18900	40400	7160	37200	25800	5650	172000
			1	1	1	1	1	3.45	2.36	78.5	11.5	5.55	11.8	66.9	644	111	38.7	96.7	42.1	127	21.5	22.7	6.59	536	26700	1290000	22200	66500	63100	157000
			2	38.6	61.4	1	1	1	3420	1790	254	421	20.9	12000	4.3	54400	327	42400	2270	36800	31600	4.9	1.01	73.3	613	68000	2950	1080	3720	2280
			3	4.42	4.39	79.2	37.3	28.4	3180	20700	3010	19400	843	12300	12100	82800	2710	23100	16600	5690	23200	17.3	103	17.1	128	194	266	1960	1190	288
			4	1.61	26.7	1	1.67	2.65	2690	13100	13000	26200	807	2270	80300	37500	2050	19400	107000	23900	15000	30.2	21.8	75.7	139	264	158	21.5	146	4970
			5	21.5	12.7	5.01	12.4	8.34	45100	9020	14300	5600	2550	3010	17000	26200	3080	57300	10400	8410	6250	29.3	6.4	20.7	26.3	128	104	2850	222	132
			6	3.22	4.09	3.93	3.9	268	95500	1160	14600	37.6	8980	49.3	2280	1740	3340	621	1430	1690	356	4.9	4.51	136	17.5	12.6	28.6	38.2	9.86	51.7
	Fig. 7c	log (sgRNA/oral swab)	dpc	sCPD9-∆FCS contacts						mRNA contacts						mock contacts						sCPD9-∆FCS			mRNA			mock
			0	1	1	1	1	1	1	1	1	1	1	1	1	1	1	1	1	1	1	669	351	240	400	38.6	435	572	53.6	2090
			1	1	1	1	1	1	1	2.31	1	1	1	1	22.6	3.9	3.32	4.02	1	2.62	1	1	1	10.1	661	55300	387	2360	1420	3790
			2	1	4.79	1	1	1	35.8	47.9	6.52	18.7	7.78	183	1	691	5.49	732	33.3	327	468	1	1	3.27	38.3	2540	62.9	40.7	71.2	58.6
			3	2.57	1	1	1	1	55.5	533	101	195	40.8	319	191	4390	137	733	658	127	986	1	1	1	4.99	12.8	10.1	52	20.7	9.09
			4	1	1	1	1	1	28.2	793	324	2520	363	131	2260	1140	87.3	758	3260	845	958	1	1	1	4.43	7.79	6.1	4.48	9.41	96.4
			5	1	1	1	1	1	1030	275	350	253	712	155	596	510	89.7	1690	201	122	110	1	1	1	1	5.85	1	45.1	3.29	1
			6	1	1	1	1	1	2210	32.6	230	1	2590	1	55.6	33.6	89.7	16.3	32.4	78.3	13.1	1	1	3.4	1	1	1	1	1	1
	Fig. 7d	log (gRNA/oropharyngeal swab)	dpc	sCPD9-∆FCS contacts						mRNA contacts						mock contacts						sCPD9-∆FCS			mRNA			mock
			6	1.92	5.98	4.94	2.53	84500	375000	62900	236000	40000	7720	54000	86800	26500	115000	24200	38100	34800	13900	17	6.86	43.1	9120	94	92.6	2320	333	327
		log (gRNA/2.5mg lung tissue)	dpc	sCPD9-∆FCS contacts						mRNA contacts						mock contacts						sCPD9-∆FCS			mRNA			mock
			6	1	1	1	1	207	803000	4020	574	26900	307	20000	36900	96200	1350	22400	5320	155000	249	1	6.26	3.75	110	3060	27	857	622	90.7
		log (FFU/50mg lung tissue)	dpc	sCPD9-∆FCS contacts						mRNA contacts						mock contacts						sCPD9-∆FCS			mRNA			mock
			6	1	1	1	1	1	80000	1	1	100	250	100	1300	400	1	1	1000	2000	1	1	1	1	1	1	1	1	1	1
	Fig. 7e	consolidated lung area	dpc	sCPD9-∆FCS contacts						mRNA contacts						mock contacts						sCPD9-∆FCS			mRNA			mock
			6	0	0	2.5	0	0	0	0	5	0	2.5	5	0	5	0	5	0	2.5	2.5	2.5	0	2.5	5	30	25	0	0	2.5
		inflammation score	dpc	sCPD9-∆FCS contacts						mRNA contacts						mock contacts						sCPD9-∆FCS			mRNA			mock
			6	0.222222	0.333333	0.444444	0.388889	0.277778	0.277778	1.27778	1.66667	0.5	0.722222	0.888889	0.277778	0.666667	0.388889	1.27778	0.944444	1	0.722222	0.444444	0.388889	0.333333	1.11111	1.72222	1.33333	0.666667	0.388889	0.722222
		immune cell influx score	dpc	sCPD9-∆FCS contacts						mRNA contacts						mock contacts						sCPD9-∆FCS			mRNA			mock
			6	0.375	0.375	0.75	0.5	0.375	0.375	1	1.625	0.625	1.125	0.875	0.375	1	0.5	1.625	1	1	0.625	0.625	0.625	0.5	1.5	2.25	1.75	0.875	0.5	0.875
		edema score	dpc	sCPD9-∆FCS contacts						mRNA contacts						mock contacts						sCPD9-∆FCS			mRNA			mock
			6	0.5	0.75	0.25	0	0.75	0.25	0.5	0.5	0.25	0.25	0.5	0.25	0.25	0	0.5	0.5	1	0.5	0.25	0.25	0.5	0.25	0.75	0.25	0.25	0.25	0

## Sheet: Figure 8
	Fig. 8	lung scans		raw material will be made available upon request

## Sheet: Figure 9
	Fig. 9a	serum dilution		B.1							BA.5							Delta							BA.1
				B.1			BA.5				B.1			BA.5				B.1			BA.5				B.1			BA.5
				sCPD9-∆FCS contacts	mRNA contacts	mock contacts	sCPD9-∆FCS contacts	mRNA contacts	mock contacts		sCPD9-∆FCS contacts	mRNA contacts	mock contacts	sCPD9-∆FCS contacts	mRNA contacts	mock contacts		sCPD9-∆FCS contacts	mRNA contacts	mock contacts	sCPD9-∆FCS contacts	mRNA contacts	mock contacts		sCPD9-∆FCS contacts	mRNA contacts	mock contacts	sCPD9-∆FCS contacts	mRNA contacts	mock contacts
				4	32	256	4	4	4		4	4	4	4	256	512		4	64	256	4	4	4		4	4	4	4	4	4
				4	16	256	4	4	4		4	4	4	4	128	4		4	8	256	4	4	4		4	4	4	4	4	4
				4	512	256	4	4	4		4	4	4	4	64	512		4	512	512	4	4	4		4	32	4	4	4	4
				4	256	256	4	4	4		4	4	4	4	4	256		4	256	256	4	4	4		4	4	16	4	4	4
				4	4	256	4	4	4		4	4	4	4	256	256		4	4	256	4	4	4		4	4	4	4	4	4
				4	64	256	4	4	4		4	4	8	16	4	256		4	128	512	4	4	4		4	4	32	4	4	4
	Fig. 9b	optical density (OD)		B.1 spike							BA.5 spike							Nucleocapsid							ORF3a
		IgG		B.1			BA.5				B.1			BA.5				B.1			BA.5				B.1			BA.5
				sCPD9-∆FCS contacts	mRNA contacts	mock contacts	sCPD9-∆FCS contacts	mRNA contacts	mock contacts		sCPD9-∆FCS contacts	mRNA contacts	mock contacts	sCPD9-∆FCS contacts	mRNA contacts	mock contacts		sCPD9-∆FCS contacts	mRNA contacts	mock contacts	sCPD9-∆FCS contacts	mRNA contacts	mock contacts		sCPD9-∆FCS contacts	mRNA contacts	mock contacts	sCPD9-∆FCS contacts	mRNA contacts	mock contacts
				-0.5471	0.4135	1.93065	-0.548	2.1687	0.311275		0.0346333	0.0689333	1.15983	0.255683	0.378633	0.45505		0	0	0.1054	0.0002	0.0007	0		0.0327167	0.0149667	0.0318667	0.104967	0.0309167	0
				-0.63965	-0.3624	1.9767	-0.62675	-0.4476	0.242075		0.0160833	0.0516333	1.30033	0.0191833	0.163433	0.0385		0	0	0.1108	0	0	0.034225		0.0113667	0.0316667	0.0789667	0.0945667	0.200567	0
				0.0267	1.70595	2.92698	-0.5618	-0.3662	0.482425		0.00693333	1.21638	1.27685	0.0132333	0.237033	0.57455		0	0.2117	0.193	0	0	0.214525		0.277517	0.132367	0.327525	0.0204167	0.193317	0
				-0.6452	1.6932	2.94468	-0.60015	0.28835	0.274525		0.00338333	1.05668	1.18165	0.0122833	0.0141833	0.41155		0	0.0347	0.0485	0	0	0		0.0506667	0.0504667	0.127775	0.00536667	0.00531667	0
				-0.62815	-0.4062	2.66732	-0.54615	-0.3984	0.028925		0.00113333	0.0414333	0.7947	0.0135333	0.537183	0.1742		0	0	0.2052	0	0.0002	0.053925		0.166867	0.0379667	0.323525	0.00496667	0.145717	0.0225
				-0.65145	1.0423	2.79632	-0.58435	1.4685	0.135425		-0.00146667	0.537433	1.15705	0.0339833	0.0268833	0.29525		0	0.0016	0.1247	0	0	0		0.122617	0.235917	0.179725	0.00601667	0.00371667	0.0004
	Fig. 9c	optical density (OD)		B.1 spike							BA.5 spike
		IgA		B.1			BA.5				B.1			BA.5
				sCPD9-∆FCS contacts	mRNA contacts	mock contacts	sCPD9-∆FCS contacts	mRNA contacts	mock contacts		sCPD9-∆FCS contacts	mRNA contacts	mock contacts	sCPD9-∆FCS contacts	mRNA contacts	mock contacts
				-0.0313167	-0.00121667	0.0722833	-0.0300667	0.0103833	-0.00215		-0.0295833	-0.0191833	0.0197667	-0.0297833	0.212517	0.07305
				-0.0306167	0.00668333	0.0235333	-0.0151167	0.00328333	-0.0048		-0.0271833	-0.0187333	0.00921667	-0.0123333	0.0511167	0.0451
				-0.0291667	0.0212833	0.15995	-0.0305667	0.00678333	0.0207		-0.0266833	-0.0195833	0.07735	-0.0271833	0.0165167	0.0518
				-0.0293667	0.0814333	0.09215	-0.0278167	0.0187833	0.0226		-0.0282333	-0.0173333	0.0461	-0.0252333	0.00156667	0.0318
				-0.0107167	0.00403333	0.0321	-0.0296167	0.0108333	0.04705		-0.00903333	-0.0174333	0.04175	-0.0287833	0.0212167	0.0588
				-0.0285167	0.0462833	0.03075	-0.0303667	0.00698333	0.011		-0.0273333	0.00141667	0.0465	-0.0265833	-0.0106333	0.01135
	Fig. 9d	histopathological scoring		IHC score nasal epithelium							Inflammation score
				B.1			BA.5				B.1			BA.5
				sCPD9-∆FCS contacts	mRNA contacts	mock contacts	sCPD9-∆FCS contacts	mRNA contacts	mock contacts		sCPD9-∆FCS contacts	mRNA contacts	mock contacts	sCPD9-∆FCS contacts	mRNA contacts	mock contacts
				0	4	0	0	1.5	1		0	1.83333	1.25	0.25	0.833333	1.16667
				0	4	0	0	1.5	4		0.0833333	1.83333	1.16667	0	0.666667	0.916667
				0	1	1	0	2	1		0.0833333	1.25	1.33333	0.166667	0.833333	1.33333
				0	1	1	0	1	2		0.0833333	1.5	1.16667	0.25	0.666667	1.33333
				0	4	1	0	3	3		0.25	1.83333	1.66667	0.25	0.833333	1.41667
				0	2	0	3	4	0		0.0833333	1.33333	1.16667	1.5	1	1.41667
	Fig. 9e	Immunohistochemistry		Raw data will be made available upon request
	Fig. 9f	Immunohistochemistry		Raw data will be made available upon request

## Sheet: Figure S1
	Fig. S1a	body weight change	dpi	shedder to sCPD9-∆FCS			shedder to mRNA			shedder to mock
			0	0	0	0	0	0	0	0	0	0
			1	-1.8	-2.35	-1.48	-2.35	-3.15	-1.23	-1.25	-1.52	-1.69
			2	-6.49	-5.63	-4.36	-6.61	-7.59	-5.03	-5.02	-5.32	-7.11
			3	-9.38	-8.66	-6.4	-9.86	-9.25	-5.73	-8.53	-8.36	-9.48
			4	-13.71	-10.42	-8.26	-12.85	-13.6	-9.61	-11.62	-10.64	-11.68
			5	-15.42	-12.02	-9.74	-14.3	-15.73	-11.82	-14.88	-11.82	-13.03
			6	-17.22	-14.87	-10.48	-17.1	-18.87	-13.49	-18.48	-13.68	-15.48
			7	-15.51	-15.63	-9.74	-16.38	-17.95	-14.81	-19.82	-13.43	-16.41
	Fig. S1b	body weight change	dpi	shedder to sCPD9-∆FCS			shedder to mRNA			shedder to mock
			0	0	0	0	0	0	0	0	0	0
			1	-1.54	0	-0.29	-1.77	-1.24	-0.1	-0.98	-1.46	-1.54
			2	-4.25	-2.38	-3.89	-5.75	-3.65	-3.42	-3.19	-3.7	-4.25
			3	-6.68	-2.47	-3.89	-10.08	-4.89	-5.42	-5.41	-6.36	-3.35
			4	-9.76	-6.18	-7.68	-13.44	-6.97	-8.65	-5.68	-9.03	-2.53
			5	-11.74	-8.17	-8.75	-14.24	-8.54	-10.17	-4.61	-10.06	-1.18
			6	-12.1	-7.51	-6.23	-13.88	-4.56	-12.83	-3.9	-7.65	-0.63
			7	-10.39	-8.27	-4.18	-10.79	-4.98	-9.6	-2.84	-6.88	1.72
	Fig. S1c	log (gRNA/oral swab)	dpi	shedder to sCPD9-∆FCS			shedder to mRNA			shedder to mock
			1	407000	476000	140000	937000	57100	93200	550000	123000	377000
			2	44100	146000	88200	48100	158000	118000	163000	36600	379000
			3	40700	80800	20700	24800	20500	58500	136000	36500	34200
			4	18100	14500	1630	8290	22500	53200	79500	3940	4480
			5	2740	11600	6930	8020	6970	2190	2240	9200	3990
			6	1330	2940	306	1740	2790	102000	4880	4250	413
			7	125	16500	10500	602	2720	4100	2280	23300	18400
	Fig. S1d	log (gRNA/oral swab)	dpi	shedder to sCPD9-∆FCS			shedder to mRNA			shedder to mock
			1	130000	13800	10600	58200	6420	13700	34500	40400	25800
			2	124000	58300	7350	544000	11200	26200	102000	84500	142000
			3	4480	7220	31600	23000	968	1800	35100	24100	16700
			4	708	127	529	7880	6510	203	5410	270	517
			5	68.1	474	156	317	1300	4110	4500	875	311
			6	113	326	550	88.4	11.1	9110	613	4520	806
			7	611	254	168	575	17.4	5530	242	21.1	189
	Fig. S1e	log (sgRNA/oral swab)	dpi	shedder to sCPD9-∆FCS			shedder to mRNA			shedder to mock
			1	3170	4300	1650	6990	561	1020	5900	2040	4560
			2	727	2740	983	877	4620	2370	6160	272	3420
			3	699	1770	779	452	340	478	1210	405	503
			4	270	207	11.3	85.5	130	770	587	13.5	37.2
			5	16.7	232	24.8	164	111	30.3	16.9	108	36
			6	6.31	29.2	6.3	18.4	34	2230	83.1	48	12
			7	3.51	73.9	69.8	5.72	16.6	39.3	24.9	240	149
	Fig. S1f	log (sgRNA/oral swab)	dpi	shedder to sCPD9-∆FCS			shedder to mRNA			shedder to mock
			1	1250	83.8	82.9	447	65.1	161	347	402	247
			2	3020	1610	149	14900	492	620	1900	1180	2660
			3	91.4	157	938	521	8.52	15	782	358	404
			4	6.03	1	8.42	97.2	63.8	1	92.2	6.2	2.12
			5	1	3.81	1	5.46	30.7	54	73.1	26.1	3.74
			6	3.55	7.52	13.1	7.31	1	244	12	132	13.2
			7	4.96	1	4.19	10.5	1	58.3	7.34	1	5.82
	Fig. S1g	log (gRNA/oropharyngeal swab)	dpi	shedder to sCPD9-∆FCS			shedder to mRNA			shedder to mock
			7	24700	61400	104000	53900	175000	29000	2670	89600	236000
		log (gRNA/2.5mg lung tissue)	dpi	shedder to sCPD9-∆FCS			shedder to mRNA			shedder to mock
			7	82400	497000	25100	63200	551000	781	60300	30400	114000
		log (FFU/50mg lung tissue)	dpi	shedder to sCPD9-∆FCS			shedder to mRNA			shedder to mock
			7	1	1	1	1	1	1	100	1	1
	Fig. S1h	log (gRNA/oropharyngeal swab)	dpi	shedder to sCPD9-∆FCS			shedder to mRNA			shedder to mock
			7	25100	3590	3470	45300	2000	6790	38600	35.2	18800
		log (gRNA/2.5mg lung tissue)	dpi	shedder to sCPD9-∆FCS			shedder to mRNA			shedder to mock
			7	7580	11800	10500	10100	13300	15000	258	6460	1030
		log (FFU/50mg lung tissue)	dpi	shedder to sCPD9-∆FCS			shedder to mRNA			shedder to mock
			7	1	1	1	1	1	1	1	1	1

[truncated: 6 more sheets: Figure S2, Figure S3, Figure S4, Figure S5, Figure S6, Figure S7]
